# Supplementary material for: Cognitive Performance and Exposure to Organophosphate Flame Retardants in Children: Evidence from a Cross-Sectional Analysis of Two European Mother–Child Cohorts
Source: Toxics. 2023 Oct 24;11(11):878. doi: 10.3390/toxics11110878 (PMC10675051; doi:10.3390/toxics11110878)
Supplement: Supplementary file 1 [file toxics-11-00878-s001.zip]

Archive with 1 entries (1 files):
- toxics-2643377-supplementary.pdf
